# Supplementary material for: ReadXplorer—visualization and analysis of mapped sequences
Source: Bioinformatics. 2014 Apr 30;30(16):2247–54. doi: 10.1093/bioinformatics/btu205 (PMC4217279; doi:10.1093/bioinformatics/btu205)
Supplement: Supplementary Data [file supp_btu205_2014-03-27-Supplement.zip]

Archive with 1 entries (1 files):
- 2014-03-27-Supplement.docx
